# Supplementary material for: Neuroblastoma Molecular Risk-Stratification of DNA Copy Number and ALK Genotyping via Cell-Free Circulating Tumor DNA Profiling
Source: Cancers (Basel). 2021 Jul 5;13(13):3365. doi: 10.3390/cancers13133365 (PMC8267662; doi:10.3390/cancers13133365)
Supplement: Supplementary file 1 [file cancers-13-03365-s001.zip]

Archive with 3 entries (3 files):
- cancers-1251576-supplementary.pdf
- Table S1.xlsx
- Table S2.xlsx
