# Supplementary material for: Neuroblastoma Molecular Risk-Stratification of DNA Copy Number and ALK Genotyping via Cell-Free Circulating Tumor DNA Profiling
Source: Cancers (Basel). 2021 Jul 5;13(13):3365. doi: 10.3390/cancers13133365 (PMC8267662; doi:10.3390/cancers13133365)
Supplement: Supplementary file 1 [file cancers-13-03365-s001.zip › Table S1.xlsx]

## Sheet: Table S1
Table S1: cfDNA SNP array results and clinicopathological and radiological data of the study cohort
Study ID	Age at Dx (m - months, Y - years)	Gender (F/M)	urine CA	MIBG avidity	INRG Staging System [30]	INRG Overall risk group (LR, IR, HR) [30]	Tumor tissue				Plasma sample
							Histology (Shimada classification) [31]	MYCN status	ALK status	Diagnostic tumor SNP array	Event leading to sample collection	cfDNA (ng) used for SNP array	cfDNA SNP array (Restore)	cfDNA SNP array (Untreated)
Dx5	3.4 Y	M	not elevated	avid	NA	HR	NA	amp.	NA	1p36-p22 loss, 1q21-42 gain (3 copies), 1q42-44 copy num neutral & LOH, 2p24 amp, 2p25.2 amp, 2p25.3-p21 gain (3 copies), 3p26-p14 loss, 6p25-p21 gain (3 copies), 10q22-26 loss, 13q13-34 gain (3 copies), 17q21-25 gain (3 copies)	Dx	150	1p36-p22 loss, 1q21-42 gain, 1q42-44 loss, 2p24 amp, 2p25.2 amp, 2p25.3-p21 gain, 10q22-26 loss, 13q13-34 gain, 17q21-25 gain	1q42-44 loss, 2p24 amp, 2p25.2 amp, 10q22-26 loss
Dx7	5 Y	M	elevated	avid	M	HR	Favourable	non-amp.	NA	(1) gain (3 copies),2p25.3-q13 gain (3 copies), 2q13.2q27.3 copy-neutral LOH, (5) gain (3 copies), 5q21.3q35.3 gain (4 copies), (6) gain (3 copies), (7) gain (4 copies), (8) gain (3 copies), 10p15.3q21.1 gain (3 copies), 10q21.1q26.3 copy-nutral LOH, (11) chromothripsis, (12) gain (3 copies), (13) gain (3 copies), (15) gain (3 copies), (16) copy-nutral LOH, (17) gain (4 copies), (18) gain (3 copi…	Dx	150	(1) gain,2p25.3-q13 gain, 2q13.2q27.3 loss, (5) gain, 5q21.3q35.3 gain, (6) gain, (8) gain, 10p15.3q21.1 gain, 10q21.1q26.3 loss, (11) chromothripsis, (12) gain, (13) gain, (15) gain, (16) loss, (18) gain, (20) gain, (21) gain, (22) gain	(1) gain (3 copies), 2p25.3-q13 gain, 2q13.2q27.3 loss, (5) gain, 5q21.3q35.3 gain, (6) gain, (8) gain, 10p15.3q21.1 gain, 10q21.1q26.3 loss, (11) chromothripsis, (12) gain, (13) gain, (15) gain, (16) loss, (18) gain, (20) gain, (21) gain,(22) gain
Dx1	11 m	M	elevated	avid	M	HR	NA	amp.	3 copies (SNP array), 1 with ALK:c.3522C>A, p.F1174L (seq)	1p36.33p21.3 loss, 2p25.3p12 gain (3 copies), 2p24.3 amp,7q21.3q36.4 gain (3 copies, clonal level ~20%), 11q13.5q25 loss, (15) gain (3 copies, clonal level ~20%), 16q22.2q23.1 gain (3 copies), 17q12q25.3 gain (3 copies), (X) gain (3 copies, clonal level ~20%)	Dx	150	1p36.33p21.3 loss, 2p25.3p12 gain, 2p24.3 amp, 11q13.5q25 loss, 16q22.2q23.1 gain, 17q12q25.3 gain	1p36.33p21.3 loss, 2p25.3p12 gain, 2p24.3 amp, 11q13.5q25 loss, 16q22.2q23.1 gain, 17q12q25.3 gain
Dx4	9 m	M	elevated	avid	M	HR	Favourable	amp.	NA	1p36.33p22.3 loss,2p24.3 amp, 6q24.3q27 loss, 11q24.2q25 loss,12q24.11q24.33 gain (3 copies), 17q12q21.2 gain (3 copies),17q21.31q25.3 gain (4 copies), 19q13.2q13.43 loss	Dx	30	1p36.33p22.3 loss,2p24.3 amp, 11q24.2q25 loss,12q24.11q24.33 gain, 17q12q25.3 gain, 19q13.2q13.43 loss
Dx3	25 m	M	Not done	avid	M	HR	Unfavourable	amp.	NA	1p36.33p33 loss, 2p25.3p25.2 gain (4-5 copies), 2p25.1 gain (4-5 copies), 2p24.3 amp, 2p24.2p24.1 amp, 15q21.1q26.3 gain (3 copies)	Dx	50	1p36.33p33 loss, 2p25.3p25.2 gain, 2p25.1 gain, 2p24.3 amp, 2p24.2p24.1 amp, 15q21.1q26.3 gain
Dx2	2.7 Y	F	elevated	avid	NA	HR	NA	amp.	NA	1p36-p21 loss, 1p21-q44 gain (3 copies), 2p24 amp, 17q21-25 gain (3-4 copies with LOH)	Dx	100	2p24 amp, 17q21-25 gain
Dx6	4.9 Y	M	elevated	avid	M	HR	Unfavourable	4 copies (FISH & SNP array)	3 copies (SNP array)	2p25.1-p25.3 gain (3 copies with LOH), 2p24.2-25.1 gain (4 copies), 2p16.1-24.2 gain (3 copies), 2q25-q27.3 gain (3 copies), 3p14.2-26.3 loss, 4p16.3 copy-nutral LOH, 4p13-p16.2 loss, 5p15.31-15.33 gain (3 copies), 6q22.31-q27 gain (3 copies), 7p22.3-q11.23 gain (3 copies), 7q11.23-q36.3 gain (4 copies), 8q24.12-q24.3 gain (3 copies), 9q34.11-q34.3 copy-nutral LOH, 10q26.13-q26.3 gain (3 copies),…	Dx	85	2p25.1-p25.3 gain, 2p24.2-25.1 gain, 2p16.1-24.2 gain, 2q25-q27.3 gain, 3p14.2-26.3 loss, 4p16.3 loss, 4p13-p16.2 loss, 7p22.3-q11.23 gain, 7q11.23-q36.3 gain, 8q24.12-q24.3 gain, 9q34.11-q34.3 loss, 10q26.13-q26.3 gain, 11p13-p15.5 gain, 11q14.1-q25 loss, 12q24.21-24.33 gain, 17q12-q21.32 gain, 17q21.32-q25.3 gain, 18q21.1-q23 gain, 20q13.33 gain
Rec2	17 m	F	elevated	avid	L2	HR	Favourable	amp.	NA	1p36.33p34.3 loss, 2p25.3p11.1 gain (3 copies), 2p24.3p24.2 amp, 2q31.2q37.1 gain (3 copies), 3p26.3p14.1 loss, 5q15q31.3 gain (3 copies), 16q21q24.3 gain (3 copies), 17q12-q21.31 gain (3 copies), 17q21.3-q25.3 gain (4 copies)	Relapse	50	2p24.3p24.2 amp
Dx8	3.8 Y	F	elevated	avid	M	HR	Unfavourable	non-amp.	NA	failed	Dx	100	7q21.12q36.2 gain, 8q12.1q21.13 loss, 11q13.4q25 loss, 12q24.41q24.33 gain, 16q22.1q24.1 gain, 16q24.3 loss, 17q12q25.3 gain, 19p13.3 loss, (X) loss
Rec1	4.4 Y	M	NA	NA	uk	HR	NA	amp. (266 copies, seq)	2 copies (seq)	NA	Relapse	100	1p36.33p33 loss, 2p25.2 amp, 2p24.3 amp, 8p23.3p12 loss, 9q33.1q34.3 loss, 11q14.3q25 loss
Dx9	13.1 Y	F	elevated	avid	M	HR	Unfavourable	non-amp.	ALK c.3733T>A, p.F1245I (seq)		Dx (post 2 cycles)
Rec3	6.2 Y	M	elevated	avid	M	HR	Unfavourable	non-amp.	ALK c.3733T>A, p.F1245I (seq)		Relapse
Dx12	7 m	F	elevated	avid	L2	IR	Favourable	non-amp.	NA		Dx
Dx13	14 m	M	elevated	NA	L2	IR	Favourable	non-amp.	NA		Dx
Dx10	20 m	F	elevated	avid	L2	IR	Unfavourable	non-amp.	NA		Dx
Dx11	5.8 Y	M	elevated	avid	L2	IR	Unfavourable	non-amp.	NA		Dx
Index:
Dx - initial diagnosis
CA - catecholamines
INRG - International Neuroblastoma Risk Group
LR - low risk, IR - intermediate risk, HR - high risk
NA - not available
amp. - amplified
underscore - information missing on the column to the right
References:
[30] Monclair T, Brodeur GM, Ambros PF, Brisse HJ, Cecchetto G, Holmes K, Kaneko M, London WB, Matthay KK, Nuchtern JG, von Schweinitz D, Simon T, Cohn SL, Pearson AD; INRG Task Force. The International Neuroblastoma Risk Group (INRG) staging system: an INRG Task Force report. J Clin Oncol. 2009 Jan 10;27(2):298-303. doi: 10.1200/JCO.2008.16.6876. Epub 2008 Dec 1. PMID: 19047290; PMCID: PMC265038…
[31] Shimada H, Ambros IM, Dehner LP, Hata J, Joshi VV, Roald B, Stram DO, Gerbing RB, Lukens JN, Matthay KK, Castleberry RP. The International Neuroblastoma Pathology Classification (the Shimada system). Cancer. 1999 Jul 15;86(2):364-72. PMID: 10421273.
