# Supplementary material for: Neuroblastoma Molecular Risk-Stratification of DNA Copy Number and ALK Genotyping via Cell-Free Circulating Tumor DNA Profiling
Source: Cancers (Basel). 2021 Jul 5;13(13):3365. doi: 10.3390/cancers13133365 (PMC8267662; doi:10.3390/cancers13133365)
Supplement: Supplementary file 1 [file cancers-13-03365-s001.zip › Table S2.xlsx]

## Sheet: Table S2
Table S2: MYCN and ALK copy number from triplex and duplex ddPCR
MYCN status	Cell line	MYCN CN a		ALK CN a
		triplex ddPCR	duplex ddPCR	triplex ddPCR	duplex ddPCR
MNA Neuroblastoma	Kelly	1038 (733-1344)	912 (550-1273)	7.2 (4.8-9.6)	6.5 (4.7-8.2)
	BE2C	530 (411-649)	594 (431-756)	4.4 (3.2-5.5)
	IMR32	66 (60-72)	68 (62-75)	2.3 (2.1-2.6)
Non-NMA Neuroblastoma	SK-N-SH	2.9 (2.7-3.0)		3.1 (3.0-3.3)
Non-MNA Sarcoma	RH30	3.5 (3.4-3.7)	3.4 (3.2-3.5)	3.5 (3.4-3.6)	3.4 (3.1-3.7)
	A673	2.0 (1.9-2.1)		2.3 (2.2-2.4)	2.4 (2.3-2.6)
	ES8	2.0 (1.9-2.1)	1.9 (1.4-2.5)	2.2 (2.1-2.2)	2.1 (1.9-2.3)
CN – copy number
a – 95% CI
